# Supplementary material for: Design and construction of a low-cost nose poke system for rodents
Source: MethodsX. 2016 Apr 19;3:326–32. doi: 10.1016/j.mex.2016.04.002 (PMC4855068; doi:10.1016/j.mex.2016.04.002)
Supplement: Supplementary file 2 [file mmc2.txt]

// 4 port nose poke system with photoresistors, with 3 second stimulation at 5Hz, 10Hz, 25Hz, 50Hz. 


#include<Time.h>


// Photoresistor PINs
int ldrPin1 = A1;
int ldrPin2 = A2;
int ldrPin3 = A3;
int ldrPin4 = A4;

// LED PINs
int ledPin1 = 8;
int ledPin2 = 9;
int ledPin3 = 10;
int ledPin4 = 11;

// Output BNC port
int ledPin5 = 13;


//Photoresistor reading Values
long ldrValue11, ldrValue12;
long ldrValue21, ldrValue22;
long ldrValue31, ldrValue32;
long ldrValue41, ldrValue42;


// NosePoke Counters.
int pokes1 = 0;
int pokes2 = 0;
int pokes3 = 0;
int pokes4 = 0;

// Time tracking
int tstart = 0;
int tstamp = 0;


// Stimulation duration
long stimtime = 3000;
long stimstart = 0;


// Stimulation frequency. 
int interval1 = 200; // Stim @ 5Hz
int interval2 = 100; // Stim @ 10Hz
int interval3 = 40;  // Stim @ 25Hz
int interval4 = 20;  // Stim @ 50Hz


void setup(void) 
{
  pinMode (ledPin1, OUTPUT);
  pinMode (ledPin2, OUTPUT);
  pinMode (ledPin3, OUTPUT);
  pinMode (ledPin4, OUTPUT);
  pinMode (ledPin5, OUTPUT);
  
  pinMode (ldrPin1, INPUT);
  pinMode (ldrPin2, INPUT);
  pinMode (ldrPin3, INPUT);
  pinMode (ldrPin4, INPUT);

  Serial.begin(9600);
  tstart=now();
  
  
  
  
                            Serial.println("Port,Poke,Tstamp,Arduino#1");
 

}

void loop(void) 
{

//  Serial.print("Check");
//  Serial.println(now()-tstart);
  ldrValue11 = analogRead(ldrPin1);   // Read values from Photoresistors
  delay(50);
  ldrValue12 = analogRead(ldrPin1);

  ldrValue21 = analogRead(ldrPin2);
  delay(50);
  ldrValue22 = analogRead(ldrPin2);

  ldrValue31 = analogRead(ldrPin3);
  delay(50);
  ldrValue32 = analogRead(ldrPin3);

  ldrValue41 = analogRead(ldrPin4);
  delay(50);
  ldrValue42 = analogRead(ldrPin4);

  if (ldrValue11 - ldrValue12 > 20)   // Detect change in LDR1
     {
      
      pokes1=pokes1+1;                // Increase nosepoke counter
      tstamp=(now()-tstart);          // Store timestamp of the nosepoke
      Serial.print("1");              // Port identifier
      Serial.print(",");
      Serial.print(pokes1);           // Poke number
      Serial.print(",");
      Serial.println(tstamp);         // Time stamp
      
        stimstart=millis();           // Store the timestamp of the begining of the stimulation
        digitalWrite(ledPin1, HIGH);  // Activate the LED above the port
        
        while (millis() - stimstart < stimtime) // Stimulate for a period of time defined in 'stimtime'
          { digitalWrite(ledPin5, LOW);         // Turn the BNC output ON (in this case is kept low as port1 is set to be inactive).
            delay(5);                           // Stimulation pulse lenght in ms
            digitalWrite(ledPin5, LOW);         // Turn the BNC output OFF
            delay(interval1);                   // Interpulse interval
          } 
        digitalWrite(ledPin1, LOW);             // After the stimulation period turn the LED above the port OFF. 
    }
                                         
                                            
                                            
                                            
                         //  ...The same procedure is repeated for every port... 


     else if (ldrValue21 - ldrValue22 > 20)   // Stimulate if nosepoke on port 2
     {
      
      pokes2=pokes2+1;
      tstamp=(now()-tstart);
      Serial.print("2");
      Serial.print(",");
      Serial.print(pokes2);
      Serial.print(",");
      Serial.println(tstamp);
      
        stimstart=millis();
        digitalWrite(ledPin2, HIGH);
        
        while (millis() - stimstart < stimtime)
          { digitalWrite(ledPin5, HIGH);
            delay(5);
            digitalWrite(ledPin5, LOW);
            delay(interval2);            
          }
        digitalWrite(ledPin2, LOW); 
                
    }


      else if (ldrValue31 - ldrValue32 > 20)    // Stimulate if nosepoke on port 3
     {
      
      pokes3=pokes3+1;
      tstamp=(now()-tstart);
      Serial.print("3");
      Serial.print(",");
      Serial.print(pokes3);
      Serial.print(",");
      Serial.println(tstamp);
      
        stimstart=millis();
        digitalWrite(ledPin3, HIGH); 
        
        while (millis() - stimstart < stimtime)
          { digitalWrite(ledPin5, HIGH);
            delay(5);
            digitalWrite(ledPin5, LOW);
            delay(interval3);            
          }
        digitalWrite(ledPin3, LOW);       
    }


     else if (ldrValue41 - ldrValue42 > 20)   // Stimulate if nosepoke on port 4
     {
      
      pokes4=pokes4+1;
      tstamp=(now()-tstart);
      Serial.print("4");
      Serial.print(",");
      Serial.print(pokes4);
      Serial.print(",");
      Serial.println(tstamp);
      
        stimstart=millis();
        digitalWrite(ledPin4, HIGH); 
        
        while (millis() - stimstart < stimtime)
          { digitalWrite(ledPin5, HIGH);
            delay(3000);
            digitalWrite(ledPin5, LOW);
//            delay(interval4);            
          }   
        digitalWrite(ledPin4, LOW);        
    }

 

}
