# Supplementary material for: Design and construction of a low-cost nose poke system for rodents
Source: MethodsX. 2016 Apr 19;3:326–32. doi: 10.1016/j.mex.2016.04.002 (PMC4855068; doi:10.1016/j.mex.2016.04.002)
Supplement: Supplementary File 2 — Arduino file with the code. [file mmc4.zip]

Archive with 3 entries (2 files):
- Supplementary File 2.ino
- __MACOSX/
- __MACOSX/._Supplementary File 2.ino
