# Supplementary material for: Design and construction of a low-cost nose poke system for rodents
Source: MethodsX. 2016 Apr 19;3:326–32. doi: 10.1016/j.mex.2016.04.002 (PMC4855068; doi:10.1016/j.mex.2016.04.002)
Supplement: Table S1 — Inventory including prices. List of all the electronic materials needed to build a four-port nose poke system designed for mice, including the prices for the components bought in Switzerland. [file mmc6.xlsx]

## Sheet: Sheet1
Item	Quantity	Item Number	Company	Schematic Name	Price/Unit in CHF	Cumulative Price
Arduino Uno	1	642818	Distrelec	Arduino Uno	23.22	23.22
100 Ohm Resistor	4	722324	Distrelec	R1	0.11059	0.44236
120 Ohm Resistor	4	728023	Distrelec	R2	0.070848	0.283392
10 Kohm Resistor	4	728104	Distrelec	R3	0.1647	0.6588
Red LED	4	632048	Distrelec	LED1	0.1728	0.6912
Green LED	4	632043	Distrelec	LED2	0.1728	0.6912
LDR	4	631603	Distrelec	LDR	1.13	4.52
BNC Connector	1	103032	Distrelec	BNC	18.36	18.36
Breadboard	1	920250	Distrelec	N/A	11.88	11.88
Jumper Cables	50/100	1705	Pololu	N/A	19.95	19.95
					Total:	80.697
